# Supplementary material for: Micronutrient status in children aged 6–59 months with severe wasting and/or nutritional edema: implications for nutritional rehabilitation formulations
Source: Nutr Rev. 2024 Feb 13;83(1):112–45. doi: 10.1093/nutrit/nuad165 (PMC11632376; doi:10.1093/nutrit/nuad165)
Supplement: nuad165_Supplementary_Data [file nuad165_supplementary_data.zip]

Archive with 3 entries (2 files):
- nuad165_Supplementary_Data/
- nuad165_Supplementary_Data/Publication License Nov-27-2023 (2).pdf
- nuad165_Supplementary_Data/Supplementary Tables.docx
